# Supplementary material for: Probiotic acoustic biosensors for noninvasive imaging of gut inflammation
Source: Nat Commun. 2025 Aug 25;16:7931. doi: 10.1038/s41467-025-62569-1 (PMC12379287; doi:10.1038/s41467-025-62569-1)
Supplement: Supplementary file 8 — Supplementary Data 1 [file 41467_2025_62569_MOESM8_ESM.xlsx]

## Sheet: Sheet1
Name	Sequence (5' - 3')	Purpose
pMB-0043	GGGATGATTATATTGCCCAG	Assemblies involving bARGSer
pMB-0044	AAGCATCATCAGACCAAGCC	Sequence AxeTxe stability cassette
pMB-0045	GTTAATGAGGATGCTGAAACAC	Sequence AxeTxe stability cassette
pMB-0047	GGGATGATTATATTGCCCAGCG	Assemblies involving bARGSer
pMB-0054	TCTGGACAATGATTACCACTACG	cPCR constructs containing bARGSer
pMB-0055	GCAAGTGTGATAGCAGGTCAC	cPCR constructs containing bARGSer
pMB-0056	GCCATCTTGCAGCGTTTCATC	Assemblies involving bARGSer
pMB-0084	aataaatccaccacaatgaaGTTAAATCTCCCAATGACAG	Assemble thsSR-bARGSer
pMB-0086	CCATCTTGCAGCGTTTCATC	Assemble Assemble thsSR-bARGSer, ttrSR-bARGSer
pMB-0088	aataaatccaccacaatgaaACAGGCATTCTGTAAAAG	Assemble ttrSR-bARGSer
pMB-0089	gccttttacagaatgcctgtTTCATTGTGGTGGATTTATTAACATTAATAG	Assemble ttrSR-bARGSer, ttrSR-bARGSer
pMB-0090	TATCACAGCCGAGCGAGTAG	Sequencing from gvrC in bARGSer
pMB-0091	TCAACGGTGGTATATCCAGTG	Sequencing from chlorR
pMB-0092	CTGCATAATTCGTGTCGCTC	Sequencing plasmids with pEXT20 source, assemble ttrSR(m13)-sfGFP(mutation fixed)_AxeTxe_mCherry and ttrSR(m13)-Bxb1_P7-sfGFP(mutation fixed)_AxeTxe_mCherry
pMB-0093	GCCAGAACCGTTATGATGTC	Sequencing plasmids with pEXT20 source, assemble ttrSR(m13)-sfGFP(mutation fixed)_AxeTxe_mCherry and ttrSR(m13)-Bxb1_P7-sfGFP(mutation fixed)_AxeTxe_mCherry
pMB-0094	GCGATCTGATGACGCAGTTG	Sequencing from gvpY in bARGSer
pMB-0095	ctgtcattgggagatttaacTTCATTGTGGTGGATTTATTAACATTAATAG	Assemble thsSR-bARGSer
pMB-0096	aggactgagctagctgtcaaCCGCTAATTAACTAAAACTAGTAC	Assemble thsSR-bARGSer, thsSR-GFP
pMB-0097	tagttttagttaattagcggTTGACAGCTAGCTCAGTCC	Assemble thsSR-bARGSer, thsSR-GFP
pMB-0098	taataatggtttcttagacgCTAGAGGATCCCCGGGTAC	Assemble thsSR-bARGSer, ttrSR-bARGSer, thsSR-GFP, ttrSR-GFP
pMB-0099	ggtacccggggatcctctagCGTCTAAGAAACCATTATTATC	Assemble thsSR-bARGSer, ttrSR-bARGSer, thsSR-GFP, ttrSR-GFP
pMB-0100	aggactgagctagctgtaaaCCGCTAATTAACTAAAACTAGTAC	Assemble thsSR-bARGSer, ttrSR-bARGSer, ttrSR-GFP
pMB-0101	tagttttagttaattagcggTTTACAGCTAGCTCAGTCCTAG	Assemble ttrSR-bARGSer, ttrSR-GFP
pMB-0102	atgaactgtacaaatgatgaGAGAGAAGATTTTCAGCC	Assemble thsSR-GFP, ttrSR-GFP
pMB-0103	caggctgaaaatcttctctcTCATCATTTGTACAGTTCATC	Assemble thsSR-GFP, ttrSR-GFP
pMB-0104	ATGTTAGTTACTAAAGGATGACGC	Sequencing from AxeTxe
pMB-0105	CGCTGTATCACCTGTGGATTG	Sequencing from middle of thsS
pMB-0106	TGTGTGGCAACCCTGAATCTG	Sequencing from end of thsS
pMB-0107	TATCCGAACTGGTCTATGGC	Sequencing from middle of ttrS
pMB-0108	TATCGCTGAGTCCCACGGTG	Sequencing from end of ttrS
pMB-0109	TCAACGCTTCAAGAGTGCTC	Sequencing from gvpC in bARGSer
pMB-0110	TACACGGTTTGGCACAGGAG	Sequencing from gvpN in bARGSer
pMB-0111	CCAGAGTATTATCAAGAGGACG	cPCR constructs containing bARGSer
pMB-0112	agtcctaggKaYWRTGCTAGCAGAAATATAAAGAAC	Site-directed mutagenesis of J23105 promoter of thsR
pMB-0113	gagctagcYRtMaRCTCGAGGTGAAGACGAAAG	Site-directed mutagenesis of J23105 promoter of thsR
pMB-0114	agtcctaggKaYWRTGCTAGCAGAAATATAAAG	Site-directed mutagenesis of J23105 promoter of thsR
pMB-0115	gagctagcYRtMaRCTCGAGGTGAAG	Site-directed mutagenesis of J23105 promoter of thsR
pMB-0116	agtcctaggKaYWRTGCTAGCACCAAATATAGAG	Site-directed mutagenesis of J23109 promoter of ttrR
pMB-0117	gagctagcYRtMaRCTCGAGGTGAAGACGAAAG	Site-directed mutagenesis of J23109 promoter of ttrR
pMB-0118	agtcctaggKaYWRTGCTAGCACC	Site-directed mutagenesis of J23109 promoter of ttrR
pMB-0119	gagctagcYRtMaRCTCGAGGTGAAGAC	Site-directed mutagenesis of J23109 promoter of ttrR
pMB-0120	gctagctcagtcctaggKaYWRtgctagcAGAAATATAAAGAAC	Site-directed mutagenesis of J23105 promoter of thsR
pMB-0121	cctaggactgagctagcYRtMaRCTCGAGGTGAAGACGAAAG	Site-directed mutagenesis of J23105 promoter of thsR
pMB-0122	gctagctcagtcctaggKaYWRTGCTAGCACCAAATATAGAG	Site-directed mutagenesis of J23109 promoter of ttrR
pMB-0123	cctaggactgagctagcYRtMaRCTCGAGGTGAAGACGAAAG	Site-directed mutagenesis of J23109 promoter of ttrR
pMB-0124	ccagccagatggcctgg	Sequencing spontaneous rpsL strepR mutation in EcN
pMB-0125	gacgcgacgacgtggc	Sequencing spontaneous rpsL strepR mutation in EcN
pMB-0126	cctcatattgtgtgaggacg	Sequencing spontaneous rpsL strepR mutation in EcN
pMB-0127	aattcggcgtcctcatattg	Sequencing spontaneous rpsL strepR mutation in EcN
pMB-0128	cctaggactgagctagcYRtMaRCCGCTAATTAACTAAAACTAGTAC	Site-directed mutagenesis of promoters of thsS and ttrS (Reverse primer)
pMB-0129	gctagctcagtcctaggKaYWRtgctagcCTAGTATCGATCTCCATAAC	Site-directed mutagenesis of promoter of thsS (Forward primer)
pMB-0130	gctagctcagtcctaggKaYWRtgctagcATAATCATTAACAACATC	Site-directed mutagenesis of promoter of ttrS (Forward primer)
pMB-0132	CTTTCGTCTTCACCTCGAGYtKaYRgctagctcagtcctaggKaYWRtgctagcAGAAATATAAAGAACGATC	Site-directed mutagenesis of promoter of thsR (Forward primer)
pMB-0133	CCGCTAATTAACTAAAACTAGTAC	Site-directed mutagenesis of promoter of thsR and ttrR (Reverse primer)
pMB-0134	GTACTAGTTTTAGTTAATTAGCGGYtKaYRgctagctcagtcctaggKaYWRtgctagcCTAGTATCGATCTCCATAAC	Site-directed mutagenesis of promoter of thsS (Forward primer)
pMB-0135	CTCGAGGTGAAGACGAAAGGG	Site-directed mutagenesis of promoter of thsS and ttrS (Reverse primer)
pMB-0136	CTTTCGTCTTCACCTCGAGYtKaYRgctagctcagtcctaggKaYWRtgctagcACCAAATATAGAGAATCAC	Site-directed mutagenesis of promoter of ttrR (Forward primer)
pMB-0137	GTACTAGTTTTAGTTAATTAGCGGYtKaYRgctagctcagtcctaggKaYWRtgctagcATAATCATTAACAACATC	Site-directed mutagenesis of promoter of ttrS (Forward primer)
pMB-0138	agcCTAGTATCGATCTCCATAAC	epPCR thsS
pMB-0139	TGGTCTAGATTATTAGACTTCGATCG	epPCR thsS
pMB-0140	AACGCGGTTCTGAAGTGCCG	epPCR thsS
pMB-0141	AGGCGGGACATGATCTATAGG	epPCR thsS
pMB-0142	AACGCGGTTCTGAAGTGC	epPCR thsS
pMB-0143	ACCCTGTACGACCTGAAAGG	Sequence thsS
pMB-0154	caaatgatgaTAGGGCTGTTTTGGCGGATG	Assemble pBAD-GFP
pMB-0155	tctcctctttTAGCCCAAAAAAACGGGTATGG	Assemble pBAD-GFP
pMB-0156	ttttgggctaAAAGAGGAGAAATACTAGATG	Assemble pBAD-GFP
pMB-0157	aacagccctaTCATCATTTGTACAGTTCATC	Assemble pBAD-GFP
pMB-0167	tgataacaaaacgctcgtctAGGGTTATTTCGATGAAAG	Assemble thsSR-GFP, ttrSR-GFP, and pBAD-GFP with mCherry
pMB-0168	ccgtcaatcgatatctggcgATTTTATCTGATTAATAAGATGATCTTC	Assemble thsSR-GFP, ttrSR-GFP, and pBAD-GFP with mCherry
pMB-0169	tcttattaatcagataaaatCGCCAGATATCGATTGAC	Assemble thsSR-GFP, ttrSR-GFP, and pBAD-GFP with mCherry
pMB-0170	cctttcatcgaaataaccctAGACGAGCGTTTTGTTATC	Assemble thsSR-GFP, ttrSR-GFP, and pBAD-GFP with mCherry
pMB-0171	tgataacaaaacgctcgtctAGGGTTATTTCGATGAAAGGAGAGA	Assemble thsSR-GFP, ttrSR-GFP, and pBAD-GFP with mCherry
pMB-0172	ccgtcaatcgatatctggcgATTTTATCTGATTAATAAGATGATCTTCTTGAGATCG	Assemble thsSR-GFP, ttrSR-GFP, and pBAD-GFP with mCherry
pMB-0173	GGAGAGAGTACTAATGCCAA	Sequence from AxeTxe
pMB-0174	CGGTTCAAAGAGTTGGTAGC	Sequence from p15A ori
pMB-0271	cttcttttacgtttccgccaCACATTTCCCCGAAAAGTG	Assemble pE-FLP_ermB to remove integration module from pipR EcN strain
pMB-0272	ccgctctagaactagtggatCTGTCAGACCAAGTTTAC	Assemble pE-FLP_ermB to remove integration module from pipR EcN strain
pMB-0273	gagtaaacttggtctgacagATCCACTAGTTCTAGAGCG	Assemble pE-FLP_ermB to remove integration module from pipR EcN strain
pMB-0274	gcacttttcggggaaatgtgTGGCGGAAACGTAAAAGAAG	Assemble pE-FLP_ermB to remove integration module from pipR EcN strain
pMB-0282	ctgtcattgggagatttaacACGCACTGACCACCATGAAG	Assemble thsS(t3)R-Bxb1_P7-bARGSer_AxeTxe, thsS(t3)R-Bxb1_P7-sfGFP_AxeTxe_mCherry
pMB-0283	caggatgaggatcgtttcgcATACGATTACTTTCTGTTCGACTTAAGC	Assemble thsS(t3)R-Bxb1_P7-bARGSer_AxeTxe, thsS(t3)R-Bxb1_P7-sfGFP_AxeTxe_mCherry, ttrSR-Bxb1_P7-bARGSer_AxeTxe, ttrSR(m13)-Bxb1_P7-bARGSer_AxeTxe, ttrSR-Bxb1_P7-sfGFP(K140M)_AxeTxe
pMB-0284	cgaacagaaagtaatcgtatGCGAAACGATCCTCATCC	Assemble thsS(t3)R-Bxb1_P7-bARGSer_AxeTxe, thsS(t3)R-Bxb1_P7-sfGFP_AxeTxe_mCherry, ttrSR-Bxb1_P7-bARGSer_AxeTxe, ttrSR(m13)-Bxb1_P7-bARGSer_AxeTxe, ttrSR-Bxb1_P7-sfGFP(K140M)_AxeTxe
pMB-0285	aataaatccaccacaatgaaGAACTTTCTATATCGTTCTCGTG	Assemble thsS(t3)R-Bxb1_P7-bARGSer_AxeTxe, ttrSR-Bxb1_P7-bARGSer_AxeTxe, ttrSR(m13)-Bxb1_P7-bARGSer_AxeTxe
pMB-0286	gagaacgatatagaaagttcTTCATTGTGGTGGATTTATTAAC	Assemble thsS(t3)R-Bxb1_P7-bARGSer_AxeTxe, ttrSR-Bxb1_P7-bARGSer_AxeTxe, ttrSR(m13)-Bxb1_P7-bARGSer_AxeTxe
pMB-0287	ATCTTGCAGCGTTTCATC	Assemble thsS(t3)R-Bxb1_P7-bARGSer_AxeTxe, ttrSR-Bxb1_P7-bARGSer_AxeTxe, ttrSR(m13)-Bxb1_P7-bARGSer_AxeTxe
pMB-0288	CATGCCTTGTGATTGAATAATATG	Assemble thsS(t3)R-Bxb1_P7-bARGSer_AxeTxe, ttrSR-Bxb1_P7-bARGSer_AxeTxe, ttrSR(m13)-Bxb1_P7-bARGSer_AxeTxe
pMB-0289	TGATGATGAACCTGACATG	Assemble thsS(t3)R-Bxb1_P7-bARGSer_AxeTxe, ttrSR-Bxb1_P7-bARGSer_AxeTxe, ttrSR(m13)-Bxb1_P7-bARGSer_AxeTxe
pMB-0290	cttcatggtggtcagtgcgtGTTAAATCTCCCAATGACAG	Assemble thsS(t3)R-Bxb1_P7-bARGSer_AxeTxe, thsS(t3)R-Bxb1_P7-sfGFP_AxeTxe_mCherry
pMB-0291	atctagtatttctcctctttGAACTTTCTATATCGTTCTCGTG	Assemble thsS(t3)R-Bxb1_P7-sfGFP_AxeTxe_mCherry, ttrSR-Bxb1_P7-sfGFP(K140M)_AxeTxe
pMB-0292	gagaacgatatagaaagttcAAAGAGGAGAAATACTAGATG	Assemble thsS(t3)R-Bxb1_P7-sfGFP_AxeTxe_mCherry, ttrSR-Bxb1_P7-sfGFP(K140M)_AxeTxe
pMB-0298	CTGTCATTGGGAGATTTAAC	cPCR for thsS(t3)R-Bxb1_P7-bARGSer_AxeTxe, cPCR for thsS(t3)R-Bxb1_P7-sfGFP_AxeTxe_mCherry
pMB-0299	GGCACTTTTATTCTGCTTAC	cPCR for thsS(t3)R-Bxb1_P7-bARGSer_AxeTxe
pMB-0300	GATTTAATCTGTATCAGGCTG	cPCR for thsS(t3)R-Bxb1_P7-sfGFP_AxeTxe_mCherry
pMB-0326	GCCTTTTACAGAATGCCTGTACGCACTGACCACCATGAAG	Assemble ttrSR-Bxb1_P7-bARGSer_AxeTxe, ttrSR(m13)-Bxb1_P7-bARGSer_AxeTxe, ttrSR-Bxb1_P7-sfGFP(K140M)_AxeTxe
pMB-0327	CTTCATGGTGGTCAGTGCGTACAGGCATTCTGTAAAAGGC	Assemble ttrSR-Bxb1_P7-bARGSer_AxeTxe, ttrSR(m13)-Bxb1_P7-bARGSer_AxeTxe
pMB-0328	CTTCATGGTGGTCAGTGCGTACAGGCATTCTGTAAAAG	Assemble ttrSR-Bxb1_P7-sfGFP(K140M)_AxeTxe
pMB-0329	AGGGTTATTTCGATGAAAGGAG	Assemble ttrSR-sfGFP(mutation fixed)_AxeTxe_mCherry, ttrSR(m13)-sfGFP(mutation fixed)_AxeTxe_mCherry, ttrSR-Bxb1_P7-sfGFP(mutation fixed)_AxeTxe_mCherry, ttrSR(m13)-Bxb1_P7-sfGFP(mutation fixed)_AxeTxe_mCherry
pMB-0330	CTGTTAAAATTGTATTCCAGCtTATGG	Assemble ttrSR-sfGFP(mutation fixed)_AxeTxe_mCherry, ttrSR(m13)-sfGFP(mutation fixed)_AxeTxe_mCherry, ttrSR-Bxb1_P7-sfGFP(mutation fixed)_AxeTxe_mCherry, ttrSR(m13)-Bxb1_P7-sfGFP(mutation fixed)_AxeTxe_mCherry
pMB-0331	TGGGCCATAaGCTGGAATAC	Assemble ttrSR-sfGFP(mutation fixed)_AxeTxe_mCherry, ttrSR(m13)-sfGFP(mutation fixed)_AxeTxe_mCherry, ttrSR-Bxb1_P7-sfGFP(mutation fixed)_AxeTxe_mCherry, ttrSR(m13)-Bxb1_P7-sfGFP(mutation fixed)_AxeTxe_mCherry
pMB-0332	TTGAGATCGTTTTGGTCTGC	Assemble ttrSR-sfGFP(mutation fixed)_AxeTxe_mCherry, ttrSR(m13)-sfGFP(mutation fixed)_AxeTxe_mCherry, ttrSR-Bxb1_P7-sfGFP(mutation fixed)_AxeTxe_mCherry, ttrSR(m13)-Bxb1_P7-sfGFP(mutation fixed)_AxeTxe_mCherry
pMB-0333	GTTTTCAGAGCAAGAGATTACG	Assemble ttrSR-sfGFP(mutation fixed)_AxeTxe_mCherry, ttrSR(m13)-sfGFP(mutation fixed)_AxeTxe_mCherry, ttrSR-Bxb1_P7-sfGFP(mutation fixed)_AxeTxe_mCherry, ttrSR(m13)-Bxb1_P7-sfGFP(mutation fixed)_AxeTxe_mCherry
pMB-0334	TGCAATTGGCATTAGTACTCT	Assemble ttrSR-sfGFP(mutation fixed)_AxeTxe_mCherry, ttrSR(m13)-sfGFP(mutation fixed)_AxeTxe_mCherry, ttrSR-Bxb1_P7-sfGFP(mutation fixed)_AxeTxe_mCherry, ttrSR(m13)-Bxb1_P7-sfGFP(mutation fixed)_AxeTxe_mCherry
pAZ-0051	ctgccaggaattggggatcgGCGTTTCTACAAACTCTTTG	Assemble pOSIP-CH_blaTEM1b (for integrating piperacillin resistance)
pAZ-0052	ccatgcatctcgaggcatgcGTGTGCTTCTCAAATGCC	Assemble pOSIP-CH_blaTEM1b (for integrating piperacillin resistance)
pAZ-0053	caggcatttgagaagcacacGCATGCCTCGAGATGCATG	Assemble pOSIP-CH_blaTEM1b (for integrating piperacillin resistance)
pAZ-0054	caaagagtttgtagaaacgcCGATCCCCAATTCCTGGC	Assemble pOSIP-CH_blaTEM1b (for integrating piperacillin resistance)
