# Supplementary material for: Probiotic acoustic biosensors for noninvasive imaging of gut inflammation
Source: Nat Commun. 2025 Aug 25;16:7931. doi: 10.1038/s41467-025-62569-1 (PMC12379287; doi:10.1038/s41467-025-62569-1)
Supplement: Supplementary file 11 — Source data [file 41467_2025_62569_MOESM11_ESM.xlsx]

## Sheet: Fig2d
Figure 2d
		Relative patch opacity at 37C										Relative patch opacity at 30C
		0 mM ths				1 mM ths						0 mM ths				1 mM ths
	GFP	0.253074	0.268189	0.225142	0.193894	0.068482	0.180172	0.004268	0.053664		GFP	0.067482	0.066423	0.011529	-0.06756	0.047156	-0.13768	-0.06096	-0.0655
	Parent	0.281772	0.244845	0.235929	0.202061	0.14183	0.085827	0.155941	0.205996		Parent	0.002658	0.0489	-0.04393	-0.00763	0.935358	1.07892	0.979871	1.00585
	delta thsS	0.100645	0.190676	0.112945	0.106592	0.078608	0.108246	0.108004	0.133934		delta thsS	0.078953	0.111967	0.117182	0.152486	0.202014	0.10707	0.25475	0.169554
	m6	0.044948	0.001151			-0.03246	0.005636				m6	-0.09484	-0.1737			1.02402	1.1519
	m12	0.119051	0.087969			0.182669	-0.04572				m12	-0.07008	-0.0931			0.173819	0.194746
	m8	0.008166	0.03483			0.112674	0.145754				m8	-0.08554	-0.13064			0.452788	0.638442
	m7	0.023186	0.056935			0.16194	0.166895				m7	-0.12177	-0.11101			0.848215	0.892141
	m1	-0.08637	0.006906			0.20057	0.18324				m1	-0.07953	-0.11347			0.812913	0.8716
	m9	0.005537	-0.00204			0.186784	0.202411				m9	-0.14817	-0.15173			0.760694	0.801656
	m5	0.030326	0.021307			0.17443	0.233262				m5	-0.10018	-0.14603			0.885605	0.933355
	m10	0.022952	-0.01156			0.233603	0.19802				m10	-0.16929	-0.12747			0.270783	0.324196
	m4	0.032071	0.035837			0.19901	0.245024				m4	-0.10713	-0.11183			0.901799	0.908016
	m2	-0.02684	0.026658			0.218757	0.23878				m2	-0.17573	-0.10299			0.957291	0.976434
	m3	0.010226	0.029175			0.210891	0.247928				m3	-0.12571	-0.10993			0.820199	0.900677
	m13	0.040726	0.021605			0.206821	0.27948				m13	-0.13909	-0.10086			0.73262	0.736529
	m11	0.029684	-0.00893			0.299814	0.191381				m11	-0.1725	-0.13843			0.920226	0.966212
	m14	0.026256	-0.02617			0.354145	0.277159				m14	-0.16692	-0.11818			0.59386	0.749459
	mm08	0.137176	-0.14636			-0.05596	-0.01392				mm08	-0.42255	-0.27232			0.847156	0.7453
	mm16	-0.02585	0.07594			-0.0386	0.08791				mm16	-0.2927	-0.22378			0.854539	0.913484
	mm67	-0.13847	-0.08976			0.01448	0.050613				mm67	-0.33111	-0.31736			0.788286	0.828293
	mm68	-0.11646	-0.12415			0.035453	0.031754				mm68	-0.34055	-0.32503			0.842778	0.769702
	mm05	-0.02038	-0.04356			0.001417	0.100748				mm05	-0.16783	-0.149			1.02916	1.05427
	mm63	-0.0706	-0.09126			0.021898	0.106993				mm63	-0.15832	-0.16859			0.9261	0.912038
	mm06	0.00446	-0.03275			0.06734	0.068491				mm06	-0.0753	-0.09711			1.0207	0.936632
	mm59	-0.03371	-0.04039			0.071625	0.070386				mm59	-0.10862	-0.20345			0.954349	0.895836
	mm64	-0.19701	-0.13162			0.051347	0.094109				mm64	-0.21229	-0.13042			0.76286	0.806188
	mm04	-0.14702	-0.07291			0.070951	0.07862				mm04	-0.26031	-0.22563			0.958092	0.864965
	mm62	-0.11038	-0.09179			0.052704	0.125143				mm62	-0.1988	-0.26676			1.04882	0.988124
	mm15	0.01654	-7.3e-06			0.084443	0.102339				mm15	-0.11532	-0.04727			1.01692	1.04145
	mm14	0.063179	-0.01887			0.084411	0.116373				mm14	-0.09752	-0.06228			1.03605	1.09939
	mm60	0.001145	-0.00156			0.002727	0.200697				mm60	-0.18463	-0.13759			0.796857	0.847311
	mm11	-0.10542	-0.16623			0.127699	0.087115				mm11	-0.27555	-0.2989			0.929231	0.928273
	mm65	-0.07074	-0.07518			0.067255	0.15332				mm65	-0.2579	-0.31483			0.936923	0.939147
	mm61	-0.14382	-0.1341			0.108891	0.132435				mm61	-0.37916	-0.33018			0.957696	1.01073
	mm57	-0.07587	-0.08236			0.091573	0.152365				mm57	-0.12619	-0.07116			0.923364	0.901514
	mm58	0.046439	-0.04975			0.115085	0.160991				mm58	-0.10148	-0.07768			0.979089	0.95367
	mm66	-0.15124	-0.10107			0.128178	0.159032				mm66	-0.21774	-0.23091			1.1451	1.09949
	mm12	-0.03999	-0.11993			0.158088	0.141956				mm12	-0.20258	-0.09558			0.964255	1.05519
	mm54	-0.06327	-0.08388			0.154532	0.185215				mm54	-0.19742	-0.06971			0.980192	1.078
	mm13	-0.01925	0.023951			0.20599	0.13577				mm13	-0.09232	-0.10827			1.10337	1.04001
	mm02	-0.00747	-0.01112			0.133909	0.20987				mm02	-0.0862	-0.19911			1.08158	1.13302
	mm01	-0.04773	-0.04394			0.050582	0.300421				mm01	-0.13792	-0.16619			1.11132	1.14429
	mm56	-0.00363	-0.02513			0.177043	0.199035				mm56	-0.14195	-0.14092			1.03641	1.07896
	mm52	-0.02278	0.080554			0.183474	0.20701				mm52	-0.02911	-0.04756			1.11075	1.219
	mm10	-0.005	-0.02938			0.194066	0.209485				mm10	-0.07544	-0.10687			1.02734	1.02969
	mm03	-0.02839	0.014348			0.219224	0.193361				mm03	-0.05634	-0.10399			1.14883	1.17198
	mm50	-0.01439	0.034844			0.229492	0.187645				mm50	-0.08788	-0.0404			1.14176	1.14803
	mm51	-0.02307	0.045132			0.196147	0.230025				mm51	-0.05342	-0.00929			1.09981	1.13856
	mm55	-0.00769	-0.095			0.215785	0.217317				mm55	-0.1365	-0.07707			1.0054	0.968565
	mm49	-0.0675	0.040141			0.243288	0.219056				mm49	-0.09673	-0.04656			1.13764	1.03138
	mm07	0.192468	0.230921			0.220992	0.242278				mm07	0.033881	0.088072			1.12763	1.09989
	mm40	0.073573	0.146605			0.230745	0.263215				mm40	0.079484	0.078498			1.37601	1.31031
	mm32	0.026008	0.040521			0.221319	0.279673				mm32	-0.03552	0.0405			1.12374	1.13489
	mm31	0.187924	0.117334			0.208484	0.295788				mm31	-0.01646	0.054498			1.24698	1.23992
	mm09	-0.00096	0.070211			0.110796	0.403795				mm09	-0.11227	0.003976			1.09606	1.17806
	mm53	0.003476	0.074158			0.219346	0.300305				mm53	-0.09817	0.034731			0.975513	0.940494
	mm47	0.125658	0.113062			0.275439	0.254437				mm47	-0.01811	-0.16521			1.19894	1.11628
	mm30	0.06648	0.043952			0.233005	0.313654				mm30	0.007148	-0.09306			1.06549	1.16583
	mm38	0.092972	0.124289			0.246258	0.317372				mm38	0.055423	-0.04771			1.27279	1.26283
	mm24	0.112463	-0.0039			0.225507	0.341288				mm24	0.105924	0.05146			1.20658	1.26727
	mm36	-0.02756	0.037823			0.249099	0.326537				mm36	-0.03865	-0.06994			1.18308	1.12921
	mm29	0.045079	0.051063			0.275798	0.30755				mm29	-0.04995	-0.0531			1.14544	1.23904
	mm37	0.021015	0.092632			0.261604	0.324525				mm37	0.028395	-0.05226			1.29023	1.31094
	mm41	0.010602	-0.11422			0.34821	0.245786				mm41	-0.04858	-0.06428			1.00137	1.14577
	mm39	0.101968	0.151632			0.282224	0.345452				mm39	-0.01018	-0.01294			1.16083	1.24432
	mm33	0.083532	0.126009			0.268522	0.361697				mm33	-0.03187	0.011076			1.19825	1.17594
	mm17	0.039897	0.069893			0.319697	0.31357				mm17	-0.08728	-0.03545			1.21785	1.04321
	mm22	0.154115	0.11262			0.261438	0.383942				mm22	0.057732	0.101399			1.35821	1.32233
	mm48	0.206523	0.08237			0.321611	0.330598				mm48	-0.02438	0.067067			1.32103	1.33005
	mm23	0.192758	0.166873			0.332313	0.347874				mm23	0.118893	0.103301			1.33831	1.27575
	mm21	0.044097	0.121337			0.313553	0.372191				mm21	0.034239	-0.01001			1.39249	1.3349
	mm19	-0.00812	0.115927			0.33108	0.363298				mm19	-0.04733	0.002831			1.32918	1.40916
	mm43	0.053948	0.041712			0.343484	0.362767				mm43	-0.03341	-0.08609			1.27823	1.19731
	mm45	0.055719	-0.04164			0.345136	0.376526				mm45	-0.04135	0.038786			1.292	1.28671
	mm20	0.081569	0.146407			0.366464	0.375814				mm20	0.075669	0.020701			1.34351	1.40557
	mm18	0.008369	0.098198			0.345597	0.405784				mm18	-0.03874	-0.10928			1.40806	1.37015
	mm26	0.045846	-0.0169			0.347809	0.405153				mm26	-0.0686	-0.04306			1.34353	1.35125
	mm46	0.256279	0.222129			0.35284	0.406527				mm46	0.132145	0.035561			1.33922	1.35932
	mm44	0.05642	0.035871			0.359198	0.418441				mm44	-0.0076	-0.06168			1.28701	1.2767
	mm42	0.053406	0.012635			0.424524	0.377293				mm42	-0.17509	-0.07585			1.21157	1.27317
	mm28	0.095231	0.03716			0.396205	0.418708				mm28	-0.07954	-0.08262			1.3167	1.22988
	mm34	0.093855	0.110378			0.444711	0.381565				mm34	0.048373	0.074641			1.39799	1.41596
	mm27	0.077102	0.099307			0.423857	0.403746				mm27	0.037625	0.015802			1.32593	1.32838
	mm35	0.06386	0.081518			0.435152	0.430649				mm35	0.007869	0.003838			1.4331	1.32064
	mm25	0.068066	0.265248			0.350496	0.636172				mm25	-0.12876	0.083903			1.16198	1.19711
	t13	0.232738	0.261461	0.218997	0.244201	0.12971	0.151667	0.185316	0.182347		t13	0.074907	0.068019	0.005821	0.033662	1.42928	1.44197	1.42453	1.45194
	t04	-0.02704	0.005805	0.03384	0.034289	0.254916	0.239374	0.312494	0.346306		t04	-0.16279	-0.18444	-0.1921	-0.23774	1.37534	1.37762	1.33822	1.2645
	t05	0.183722	0.228272	0.185093	0.314607	0.329583	0.303749	0.382661	0.373346		t05	0.047253	0.064151	0.048326	0.038995	1.19418	1.15032	1.16603	1.09801
	t09	0.142285	0.163143	0.208169	0.201928	0.330905	0.391795	0.365416	0.358204		t09	-0.06778	-0.04153	-0.03528	-0.06274	1.40601	1.54599	1.50537	1.44228
	t01	-0.07914	-0.0025	0.005487	-0.01161	0.422089	0.391015	0.413945	0.453904		t01	0.61524	0.756272	0.782486	0.68858	1.42606	1.38368	1.32159	1.20571
	t07	0.02634	0.068147	0.088217	0.065349	0.546772	0.449023	0.535733	0.605438		t07	0.032312	0.066678	0.028437	0.056598	1.22456	1.16332	1.13867	1.17901
	t12	0.175934	0.218243	0.208277	0.282133	0.612657	0.623183	0.638957	0.71797		t12	0.180492	0.335006	0.250811	0.208786	1.48381	1.5087	1.48989	1.51413
	t11	0.213	0.228422	0.214248	0.23599	0.623187	0.679198	0.670858	0.700138		t11	-0.05599	0.043312	0.036221	0.009204	1.36424	1.41481	1.38539	1.3625
	t02	-0.02644	0.025601	0.031934	-0.06401	0.920516	0.879981	0.916329	0.947088		t02	0.76243	0.847506	0.819119	0.775938	1.31994	1.32063	1.31368	1.24737
	t06	0.001441	0.074766	0.132666	0.092261	1.05107	1.10887	1.08589	1.23133		t06	1.23635	1.16261	1.2142	1.17732	1.2042	1.21548	1.20106	1.18561
	t10	0.176182	0.202628	0.207821	0.202158	1.31328	1.5088	1.46171	1.48385		t10	1.17402	1.26953	1.21439	1.25231	1.51351	1.6733	1.62716	1.59264
	t08	0.194613	0.356175	0.308669	0.345526	1.52075	1.52318	1.49451	1.51268		t08	1.39676	1.47739	1.37811	1.29341	1.38553	1.60193	1.61157	1.51833
	t03	-0.01183	0.026121	0.028136	0.011035	1.52405	1.53814	1.56733	1.53456		t03	-0.19565	-0.12409	-0.08476	-0.20412	1.43611	1.45598	1.43003	1.39006

## Sheet: Fig2e
Figure 2e
		Relative patch opacity at 37C										Relative patch opacity at 30C
		0 mM ttr				1 mM ttr						0 mM ttr				1 mM ttr
	Parent	-0.06017	-0.01236	-0.09031	-0.05874	0.960544	1.01574	0.921383	0.922761		Parent	-0.00145	-0.05645	0.056136	0.001762	1.0344	1.09068	0.902257	0.972666
	m07	0.024151	-0.00469			0.033551	0.066167				m07	-0.07814	-0.06716			0.078737	0.22065
	m16	-0.09026	-0.07919			0.22748	0.322514				m16	-0.23604	-0.25676			-0.09565	-0.11933
	m09	-0.26011	-0.03547			0.446822	0.420391				m09	-0.08061	-0.08269			0.278571	0.330224
	m05	-0.06199	-0.04071			0.538545	0.598654				m05	-0.0865	-0.1031			0.715513	0.635011
	m06	-0.09682	-0.0294			0.68209	0.744195				m06	-0.05621	-0.14519			0.892839	0.928619
	m14	-0.13551	-0.14722			0.831857	0.753227				m14	-0.32411	-0.31603			0.172057	0.156994
	m04	-0.08801	-0.08109			0.943157	0.834709				m04	-0.0054	-0.07152			0.699441	0.60151
	m08	-0.01841	0.009741			0.997717	0.98207				m08	-0.00752	0.007702			0.977893	0.911396
	m26	1.28288	1.1647			1.14942	0.849447				m26	0.653614	0.638715			0.483005	0.387116
	m22	-0.06035	-0.06519			0.963017	1.12696				m22	0.079113	0.066302			0.738673	0.847194
	m21	-0.05643	-0.03896			1.07923	1.0831				m21	0.088358	0.084674			0.827358	0.850467
	m15	-0.05931	-0.08135			1.09838	1.06563				m15	-0.03971	-0.12388			1.08411	0.968361
	m17	-0.08612	-0.04499			1.1091	1.08283				m17	0.134442	0.052087			0.971468	0.920113
	m25	0.932521	1.03627			1.18786	1.01066				m25	0.677511	0.679514			0.816153	0.801871
	m18	-0.1395	-0.03258			1.11241	1.11872				m18	-0.00124	0.003929			0.774658	0.85088
	m12	-0.03837	-0.06603			1.18728	1.14336				m12	0.101505	0.160793			1.00213	1.00294
	m10	-0.04349	-0.06793			1.19142	1.18115				m10	0.148834	0.184451			1.08536	1.1404
	m11	-0.07776	-0.10054			1.24762	1.16997				m11	-0.13348	-0.12696			0.81023	0.879584
	m01	-0.10496	-0.08168			1.24216	1.21905				m01	0.074456	0.102219			1.13566	0.992371
	m23	1.05762	1.05501			1.25576	1.21619				m23	0.791464	0.791203			1.09013	1.10426
	m20	-0.01336	-0.01978			1.23485	1.24831				m20	0.119129	0.132413			0.794413	0.959978
	m19	0.090908	0.119587			1.26445	1.28922				m19	0.272519	0.258319			0.775525	0.876444
	m03	0.161914	0.127302			1.30135	1.301				m03	0.417422	0.356828			1.23801	1.06352
	m02	-0.07312	-0.14128			1.34057	1.28852				m02	0.091633	0.0071			1.19405	1.03329
	m24	1.28763	1.18744			1.37908	1.31054				m24	0.845513	0.856277			1.20781	1.20735
	m13	0.145594	0.173259			1.50116	1.44308				m13	0.35844	0.39407			1.11716	1.08998

## Sheet: Fig2g
Figure 2g
		0 mM, 30C				1 mM, 30C				0 mM, 37C				1 mM, 37C
	Parent thsSR-GFP	0.067482	0.066423	0.011529	-0.06756	0.047156	-0.13768	-0.06096	-0.0655	0.253074	0.268189	0.225142	0.193894	0.068482	0.180172	0.004268	0.053664
	Parent thsSR-bARGSer	0.002658	0.0489	-0.04393	-0.00763	0.935358	1.07892	0.979871	1.00585	0.281772	0.244845	0.235929	0.202061	0.14183	0.085827	0.155941	0.205996
	t3 thsSR-bARGSer	-0.19565	-0.12409	-0.08476	-0.20412	1.43611	1.45598	1.43003	1.39006	-0.01183	0.026121	0.028136	0.011035	1.52405	1.53814	1.56733	1.53456
	Parent ttrSR-bARGSer	-0.00145	-0.05645	0.056136	0.001762	1.0344	1.09068	0.902257	0.972666	-0.06017	-0.01236	-0.09031	-0.05874	0.960544	1.01574	0.921383	0.922761
	m13 ttrSR-bARGSer	0.35844	0.39407			1.11716	1.08998			0.145594	0.173259			1.50116	1.44308

## Sheet: Fig2j
Figure 2j
	[thiosulfate] (mM)	thsS(t3)R-bARGSer
	0	0.285292	0.302055	-1.2312
	0.001	-1.21679	0.429577	1.32552
	0.01	-0.219926	1.56865	-2.54551
	0.05	3.21683	-0.313366	2.33555
	0.1	27.9814	27.7776	26.639
	0.5	32.3354	32.3509	31.4791
	1	34.6732	32.259	33.5967
	5	33.2474	34.6591	33.8225

## Sheet: Fig2k
Figure 2k
	[tetrathionate] (mM)	ttrSR(m13)-bARGSer
	0	2.02287	1.67969	4.81465
	0.001	2.56544	2.85995	1.72119
	0.01	18.7717	19.606	21.5433
	0.1	32.0834	31.1668	31.1565
	1	33.6329	31.8239	31.6199
	10	36.1008	34.3489	35.148

## Sheet: Fig3b
Figure 3b
	[thiosulfate] (uM)	thsS(t3)R-bARGSer				thsS(t3)R-Bxb1_P7-bARGSer
	0	18.579	12.4116	13.26	13.5293	5.067	3.3016	2.90403	3.57095
	1	16.9453	16.248	18.7007	12.0981	6.03155	3.36848	3.94862	4.76011
	5	17.2147	11.3327	14.4459	8.80412	10.8266	5.94898	4.15666	4.87489
	10	28.0158	13.3189	19.926	14.3849	23.3092	12.8391	13.3664	10.1643
	20	19.0432	14.0595	12.737	10.2744	60.9899	43.5975	62.4017	34.3516
	40	56.8184	44.2324	30.4352	43.2732	104.796	149.541	113.462	117.844
	60	64.448	33.7923	40.5079	45.7738	198.419	108.453	161.088	192.018
	80	112.908	83.1388	107.642	114.139	282.038	295.015	255.128	313.879
	100	121.633	106.559	136.353	158.924	257.365	344.181	348.133	336.406
	200	184.72	109.724	177.27	131.291	229.933	288.139	250.094	345.764
	500	190.408	118.583	152.597	183.861	277.063	313.502	271.591	287.694
	1000	178.311	118.777	198.452	144.464	312.845	308.224	286.318	312.328
	2000	236.961	157.241	160.32	146.776	302.218	315.838	347.495	308.699
	5000	151.501	202.329	165.33	163.965	365.728	324.622	398.786	389.06

## Sheet: Fig3e
Figure 3e
	[thiosulfate] (uM)	thsS(t3)R-GFP_mCherry				thsS(t3)R-Bxb1_P7-GFP_mCherry
	0	166.331	165.187	161.672	166.06	73.5167	119.801	113.445	100.747
	1	180.098	173.486	173.014	178.024	93.2107	162.634	176.81	135.07
	5	191.578	190.913	188.725	191.142	178.122	226.36	220.414	226.814
	10	201.869	200.489	193.418	201.758	406.002	582.831	594.822	627.141
	20	193.282	195.673	193.253	202.078	1180.28	1480.34	1460.07	1517.81
	40	282.626	253.39	255.61	268.408	8030.68	8744.8	7720.7	7631.43
	60	550.02	405.211	353.823	329.554	30219.9	31771.1	25719.9	23423.6
	80	1287.07	832.972	806.657	830.686	25085.6	40333.3	43297	44930.8
	100	2493.24	1722.89	1680.44	1648.81	26881.6	37587.9	40691.4	40022.1
	200	3760.46	3878.64	3828.71	3830.68	27630.7	35649.1	36454.5	37913.2
	500	3697.95	3681.17	3902.03	3874.42	31295.7	37850.3	38742.1	40842.3
	1000	3640.5	3727.94	3649.63	3717.27	32143.5	40393.6	38511.9	40760.8
	2000	3501.3	3713.5	3785.85	3740.6	31625.4	36625.1	37906.5	37395.2
	5000	3518.2	3693.97	3718.44	3590.22	30494.6	35528.9	36697.1	35649.3

## Sheet: Fig4b
Figure 4b
		pBAD-bARGSer				pBAD-RFP
	Day -1	Below LOD	Below LOD	Below LOD	Below LOD	Below LOD	Below LOD	Below LOD	Below LOD
	Day 1	4420000000	2920000000	3830000000	4000000000	7670000000	5500000000	3250000000	4920000000
	Day 3	4920000000	4670000000	5420000000	634000000	6920000000	11700000000	13700000000	4500000000

## Sheet: Fig4f
Figure 4f
	Distance from ribs (mm)	pBAD-bARGSer				pBAD-RFP
	0.5	5209266	-596350	-2733711	-484610	2765474	2125699	1076044	1108789
	1	26454380	-3593220	52410.8	2241074	-307153	-2251191	-4825354	1375984
	1.5	9072935	10500880	746774	315826	2491605	8149939	5942501	372146
	2	-4444412	23854040	-3770425	1517329	-2365780	-6464118	10417100	-4062031
	2.5	-61973.3	16140900	4143343	-4589541	184591	1309715	1729763	10988100
	3	-78202.6	29760630	12516010	7362041	-2435383	3994645	-3950991	-11000000
	3.5	92247380	104000000	22462320	-192543	4317755	312548	5138874	-43830.2
	4	166000000	89939250	82566800	264057	850189	-130378	11352320	-322454
	4.5	174000000	99821070	99030620	5289829	3121034	-4358726	-3298639	1666462
	5	198000000	143000000	78348210	6166545	2335018	3044175	2207078	7010555
	5.5	12330430	30580840	97224780	15709130	7525444	6086271	6751382	6063551
	6	31729260	152000000	138000000	17064280	445760	1270148	1366330	3815719
	6.5	297000000	204000000	101000000	78807810	11705760	14877400	6924459	11533850
	7	184000000	202000000	108000000	177000000	8264187	5347489	1855188	-7264061
	7.5	248000000	198000000	112000000	216000000	18709750	1803931	11968500	3310354
	8	316000000	227000000	150000000	276000000	977719	604142	-3816197	-2747736
	8.5	336000000	308000000	4737031	334000000	5314703	2222830	7894089	-934064
	9	360000000	251000000	239000000	323000000	0	10414170	-1954144	7293676
	9.5	415000000	197000000	189000000	276000000	1621287	-1332252	1617459	20596880
	10	348000000	212000000	137000000	91196540	26373730	2817273	6906924	-3372251
	10.5	295000000	183000000	183000000	407000000	5891534	9789664	19979990	3979448
	11	313000000	131000000	162000000	612000000	6457237	4586092	2616570	7420272
	11.5	350000000	129000000	165000000	357000000	23689870	10228980	10495950	-15000000
	12	343000000	133000000	216000000	418000000	8784308	2867304	-2983864	1940582
	12.5	319000000	97554040	139000000	129000000	821789	6817999	1648077	3727688
	13	336000000	48008340	169000000	499000000	5267489	8291558	4489578	13891960
	13.5	102000000	74015650	100000000	374000000	9598970	-2984890	-3351367	13878360
	14	414000000	137000000	112000000	368000000	21436170	2155233	13540050	6803823
	14.5	234000000	82162380	92438500	409000000	15969280	11400020	5000650	-672422
	15	173000000	178000000	115000000	281000000	16471370	2274272	3115563	95613.6
	15.5	318000000	173000000	28766860	270000000	21757820	6035996	2510582	736307
	16	241000000	131000000	68459380	310000000	6123180	12831050	3819753	2710937
	16.5	208000000	91668350	83844550	190000000	12488310	9255027	4412169	4060345
	17	109000000	121000000	78511460	286000000	1628345	-1318371	12733790	3041240
	17.5	25257600	71354010	41478170	222000000	773933	3117498	4804120	1385481
	18	11216990	47735550	63051620	35003960	2680147	1745873	2410686	-2798974
	18.5	4231201	1200269	32548910	115000000	393166	5466932	840869	4567753
	19	5195466	-7522792	27216270	51936270	6248129	3718371	9364074	4445038
	19.5	12758720	12039710	17677040	51935000	8337906	4391514	12005660	5454413
	20	5110889	2363957	5333071	34681980	11760020	7532908	7350308	1098397
	20.5	7817351	17870970	15878910	43661580	294706	4338134	201741	2262101
	21	3076973	18033140	9127248	13793830	2580652	12020520	7091772	-4649006
	21.5	7847725	6442993	8623433	8689417	11952930	4245222	218070	260951
	22	21641210	712074	5064584	12478120	5917604	8562127	138896	7954139
	22.5	2565994	5865394	9776352	6673341	8205525	8860894	4203432	8963577
	23	15413230	14054850	10489790	4577091	7415644	8012307	8887643	10635420
	23.5	8695602	17624240	7852108	7354980	13698440	902817	-281485	7881605
	24	9901597	14311050	7337840	6727467	-5853588	12466250	12148430	8549454
	24.5	9416486	7944970	-826698	5876023	3445747	6770318	17141980	2629769
	25	7864525	3146496	-14000000	8981578	4281893	4100483	1989166	-1486614
	25.5	4896443	7435105	14371140	8827193	-2970095	6496202	1189993	6706554
	26	1262054	6014330	16648580	4415442	10007390	6030723	3629673	10677700
	26.5	1395770	8474374	15255140	-1079441	1978299	5380812	5020153	11012610
	27	7846713	655778	10635430	2228797	6388762	1947671	1745733	4504431
	27.5	1390491	57959.8	9955083	-1614272	5256498	0	5139140	1477233
	28	5304793	-849835	5354593	5252188	5303472	2613246	159497	7483337
	28.5	3160131	7025683	6101992	2625477	7101290	-381001	4860199	-2104337
	29	25172.1	4088246	15324490	-277697	-619583	557399	1328559	6519500
	29.5	2568095	3201396	3901009	955516	-510636	-453711	-623820	0
	30	2304233	19532190	7916232	743847	6995532	353985	848033	1797008
	30.5	-783594	-4370121	-1527327	1444113	2479751	0	-443277	1069058
	31	2437639	-1699319	2489821	-463422	1370020	264340	-784147	-240736
	31.5	-39571.5	5556719	2002636	-78049.4	1072098	577742	392124	1334174
	32	2129499	5154967	1478522	-99108.6	638189	896718	-180336	309502
	32.5	335161	3119097	799188	2329457	-1562802	-644191	0	-1420430
	33	1303290	638952	1961941	1785505	464488	1431289	-183099	805260
	33.5	1719532	2829372	976888	1576644	1059429	202291	841492	-415432
	34	484963	1451412	1013552	1829657	1380834	643787	1003512	951333
	34.5	514330	1351088	1773943	1259125	422492	-765399	640286	1452707
	35	2203166	2653506	99103.3	-207821	198582	-357399	-12611.1	1084591
	35.5	1688625	-58113.5	2016755	-237052	449573	275756	70899	28946.6
	36	629359	235699	1245704	156081	150862	305248	49141.5	122152
	36.5	554452	223512	3694218	-346891	558747	-150169	-162315	140083
	37	1097619	1794359	2155910	999322	586075	438112	-224109	-141772
	37.5	1362908	3663135	1781203	-231901	582287	222164	28546.7	-414190
	38	720712	2266885	2732278	506529	487434	387855	107097	-206913
	38.5	2840631	2757074	20741.5	959572	1204064	1066711	-118515	-685041
	39	1229474	1571247	88411.6	735616	309189	462559	-163080	247783
	39.5	1051241	1445546	-642.488	106480	976966	203378	362363	844749
	40	26159.7	1683801	330523	103255	800089	75135.4	-236211	-333789

## Sheet: Fig4i
Figure 4i
	Distance from cecum (mm)	pBAD-bARGSer				pBAD-RFP
	-496	-4990303					9622691
	-495	-416764					14619270
	-494	-861470					13612400
	-493	8856981					8502339
	-492	-19916720					19509060
	-491	7147176					11741760
	-490	-2660044					14631590
	-489	956491					12542900
	-488	10771190					20377100
	-487	1722828					13344580
	-486	2751637					40586260
	-485	-1787540					28219340
	-484	-1916911					23070780
	-483	6662750					16761110
	-482	-1037669					11157320
	-481	-146754					21853330
	-480	1650115					5274095
	-479	420438					6077917
	-478	7863483					5745389
	-477	707096					5666645
	-476	2070953					4825532
	-475	872714					5231874
	-474	1590189					-3233612
	-473	-311268					-1621121
	-472	-3370624					-605921
	-471	-338843				-2477508	-875829
	-470	-508894			-4056737	-250103	5526567
	-469	2497872			651646	-2427954	5814749
	-468	2631915			22115660	12331080	885383		9533.57
	-467	3087239			-2726797	-3876777	-792123		-1426200
	-466	423281			-19000000	-3970059	7670406		1572365
	-465	1395793			-2120500	-1988449	3652736		4954176
	-464	2445320			7110876	5187407	11181080		-11000000
	-463	2488819			3692777	-6011769	8970522		2464418
	-462	976131			7738396	20230370	6255444		-218450
	-461	2548336			5513313	40269420	2575912		1749316
	-460	-2336937			-6494908	16176870	763192		1914218
	-459	3417323			-5385432	709114	-1564751		-1562854
	-458	-34856410			5126583	1242045	-6280674		-1848313
	-457	3312480		6989990	3700914	1760066	2596384		481170
	-456	1445311		5312233	129567	5014722	-624698		294322
	-455	732313		-6209457	5936298	7050845	-2609564		1906800
	-454	1478094		6760568	2608423	4581637	-1679140		2900275
	-453	2085963		3084329	-84912	-243361	363536		-725987
	-452	3322535		-5786365	9346390	2379409	3284087		2661254
	-451	1096380		1580296	17464330	-434057	-1089996		-1444353
	-450	-110314		1305151	16908610	-789883	2138491		748586
	-449	-839936		735562	5470396	-197484	2316522	-4540032	-9151821
	-448	3106942		8756727	-3834295	916431	-100650	1710626	918591
	-447	-16757.8		5687907	-7631344	1295983	866868	4790335	1080791
	-446	-473961		-147492	3053287	2916906	-279435	-1816202	-1269475
	-445	1566658		4603165	-1669318	489404	-465254	7887721	-1111626
	-444	3289599		-105963	-11000000	5522598	1075757	24865510	-440787
	-443	2345542		-3217127	3787637	-83269	2322159	5401521	1174261
	-442	151409		881692	102069	1447379	996355	25689000	2942111
	-441	3691784		9660473	4915571	-10000000	553248	746348	1486061
	-440	935947		1137514	-2947979	1005446	496644	-20000000	2443234
	-439	594531		-679034	-838051	1659126	2905387	8826285	2651055
	-438	-444294		-99268.2	6444823	3551463	-537968	1337746	1206579
	-437	-30446		929872	4346.05	2106160	655992	3566803	-298026
	-436	1829220		1135261	1786223	-159406	2788197	279598	710584
	-435	-693774		2087280	2778465	750447	686846	-6064298	2126133
	-434	1275695		2908233	478925	833037	1198436	4329563	3669043
	-433	-1028590		3847455	3661043	-9174.84	-748873	3550983	4866803
	-432	362039		3248969	305476	1604304	448360	1000364	2275143
	-431	1516536		3100644	1767516	2638005	2739272	1418806	3324238
	-430	-986878		2836766	1539184	-372442	994710	1747061	429235
	-429	116437		1117844	1334016	987908	-1869436	2051267	530909
	-428	-2271619		1450622	991492	2017221	275292	870410	2506506
	-427	1167775		2374346	2958094	1436482	104937	1631574	1517559
	-426	1043965		822254	1992790	4631289	2175851	509283	1483330
	-425	1073482		978429	-336550	1638052	382336	2753470	300500
	-424	1433335		3787543	-499610	2263706	736833	2922315	3503402
	-423	450628		1291014	2212769	967824	87626.1	930065	4839377
	-422	2304447		2731676	1967024	1788504	835100	3145474	-3254886
	-421	-1210285		674976	692355	1104553	469057	3478405	1425318
	-420	-1714861		2959021	2696662	1862044	-272639	1659062	1813261
	-419	1980620		2952086	1046571	-908250	675299	1020125	1562069
	-418	-351673		1944927	711456	2301709	2135285	2323959	3027023
	-417	5189263		2945665	162293	2362970	2591307	5205649	1964138
	-416	-3228216		2185291	-83739.3	365012	657062	3153705	3015943
	-415	-151036		985030	1420695	1529758	2199610	-462453	-504296
	-414	-383186		1863872	10706940	477144	-72112.9	1277391	2123377
	-413	-2859555		2663831	-2551670	1867313	2168700	2222970	1359316
	-412	1632535		-440842	-5863142	1201241	-300288	2916477	192967
	-411	2761480		1699288	2975019	28500.4	390446	2206671	342564
	-410	-1419182		1736776	-3374182	-133554	-3944588	-281015	169057
	-409	2236240		1639586	13307820	2276689	1095544	516233	186368
	-408	-1301205		1419648	-3202181	406508	1035838	247015	300975
	-407	1245770		1562157	2629971	1389145	-1617404	2623082	946132
	-406	2858370		1625624	-5487765	2345242	-124990	687182	1578085
	-405	1017505		1588884	-552660	2231819	-390933	-54643.3	-985736
	-404	-235185		1939614	-328117	-568530	211248	804314	1724826
	-403	1044857		1578487	-196531	429810	1422926	1780514	38289.8
	-402	1603064		-6132635	-5983473	-1517454	191547	1290246	1042781
	-401	1250656		11082130	12367460	-378385	221102	-361412	-1500487
	-400	557681		2450524	1359105	-928001	8471989	2426242	-1811721
	-399	-360417		819319	420704	-181734	-3676734	1696274	994668
	-398	-1147897	-11000000	2576289	-1025166	-1072661	-5301027	2366860	-889889
	-397	270779	-329828	2183441	1159077	2041921	-3274163	837349	-17896
	-396	-1240840	2590520	1228380	5331.23	2748608	-956943	43596	-632946
	-395	2297940	1644875	916651	-4869226	1519848	-9182737	769734	1799088
	-394	897592	5268516	651893	-7241320	-503346	40219050	1399091	881804
	-393	925174	3310760	984546	6090810	-57662	7750506	-307773	569588
	-392	-367717	3107479	3142515	-9640854	-219172	11015560	2743572	2489766
	-391	274532	3621512	602761	-8881579	601457	8977176	1607147	954899
	-390	-436264	766309	1340842	-9961675	-449822	-23000000	-2372042	1953622
	-389	-1803993	2293473	2886724	1928344	-547414	-43000000	1546539	-185003
	-388	802737	-712572	1374853	-12000000	-3707848	27872700	607672	-512558
	-387	-781798	-2532935	1867725	2901131	-1359703	-22000000	952415	1352040
	-386	-793356	-787657	747364	-24000000	-400081	-2991325	-1073446	-784418
	-385	586219	-1062006	1096946	599587	-4003498	5030798	868108	-1956934
	-384	497122	-486135	31173	-2036427	-3864798	16226310	1264549	-2246413
	-383	-1330792	1511244	629717	2351509	2008462	-756047	1315860	41167
	-382	2444192	2329098	-1026751	-8127.13	2274849	6210346	1516232	1490282
	-381	-34712.7	341627	1204940	915507	-738397	3411192	-741212	-1458383
	-380	46190.7	1105237	1080877	2772348	253241	13630250	-873995	421605
	-379	1050274	-1043714	-1041642	4859107	179744	12273720	-429670	-1026101
	-378	870861	1134498	-449253	6605953	-11000000	7147647	-1878693	82401.9
	-377	742963	-788646	154342	-3563444	1709984	1744885	218729	237748
	-376	-218795	1231520	-261636	1205482	1021863	7997702	-424382	138069
	-375	-1170499	1851524	2562784	5699913	25290880	-8814321	231648	1214507
	-374	-347712	2448346	-2477510	1692310	4548884	-127117	-1395770	1874092
	-373	460035	-93045	1354498	1908225	5123738	-5697467	-243110	3155236
	-372	-168160	-7868199	443288	27130330	3167058	3811628	1535750	-184405
	-371	416563	2954261	1607417	-28000000	561341	3603243	713546	66651.2
	-370	-991497	-1801466	-2769344	-11000000	-907008	-11000000	-1907290	-2128724
	-369	814896	432590	-448560	-1691003	1463266	1957482	784683	554082
	-368	-716379	1977859	792454	4550890	-6993081	16287100	1216781	-296122
	-367	-666102	1590497	1384165	5237432	-22000000	7422664	-678802	1588655
	-366	1977669	658430	1268685	2735125	-2308489	3097792	521749	1008937
	-365	2433415	2068084	1567992	7101212	2569987	808717	-826549	142778
	-364	-187098	-688960	1402361	-1330099	1280196	-3591208	-127420	-3780022
	-363	549251	-81281	-1115893	935822	2489682	-7412924	-433987	5070972
	-362	-934797	64270.2	1785921	3508098	2962117	12347810	517612	5277335
	-361	1298212	1009202	-201387	1487887	-1140053	8549740	1132936	-11000000
	-360	815268	3389054	-356801	-7067902	-867116	2383602	2286781	21962470
	-359	1846366	946458	2057971	3588513	-646075	-5193952	1010175	-15000000
	-358	822020	1042361	42965.6	-17000000	147534	3961131	-643276	2241930
	-357	3399519	2056342	-80783	-2566127	1208282	1155447	3469491	7665336
	-356	-60689.5	1802451	336377	-4715127	-790840	2809426	-331681	644199
	-355	-718290	895768	1392531	7950049	-4407513	1085159	3321785	-1655184
	-354	1728045	2490315	-117135	-1812911	-2264858	-7381271	1572063	-16000000
	-353	106880	1024065	-1658019	890238	8186.53	1245912	-336421	1311351
	-352	-880822	-276941	941449	2820698	-195602	-10000000	3169285	11680480
	-351	645220	666569	1661271	-332422	-575828	5457685	530156	-2824618
	-350	889960	1207546	1639489	-3224575	499688	-24000000	639512	1013339
	-349	1020543	550210	-680237	-4774562	2109644	11638980	-1523645	629131
	-348	-983527	1393938	1647860	685341	1693194	-19000000	1646618	-1189878
	-347	8819652	3287143	-1732415	-1707359	-275893	185311	-777965	323735
	-346	-1395919	2223069	4674765	1412219	515420	1688403	2233182	607476
	-345	-259631	594140	622703	-618833	332552	14050550	2193367	19027760
	-344	-15232180	1833444	1201628	-1342111	-324962	13463860	35497.8	-2162977
	-343	464195	1623583	-21867.6	-317623	-507316	1103709	2312012	-1511061
	-342	-776471	-760421	-1540519	-1782624	1098288	-4171303	-27085	-1021651
	-341	-350766	-40980.9	-726667	14262.8	-182293	3323122	2731197	-815559
	-340	-1830823	1375818	1020433	1601918	-802170	-1062258	1281360	926727
	-339	434584	-1570015	-569544	-171861	-2293989	20598290	1791946	1031041
	-338	2554096	1565493	666588	26257.1	773766	23881590	2811796	-875749
	-337	1766840	4036342	-2913875	-3164524	675771	33118120	-689068	-408226
	-336	1831439	1298089	-830841	2131976	798426	8233460	-437640	-3122812
	-335	10777800	1101745	1872677	-2623696	1784977	-4448419	298373	-1414014
	-334	-1538329	423756	-186915	1434022	-1787912	13793180	-893940	-705710
	-333	5741.25	1351730	897317	-497311	294061	8354999	-1727403	-1283452
	-332	2948333	486693	320135	293794	2544863	2905763	3957.82	2899550
	-331	2346323	1704476	-362600	1034283	-265583	8171130	1824879	-3657472
	-330	-1213504	1042998	438979	2310690	150240	7354585	406057	1074566
	-329	340068	-23752	225638	-2264521	2973375	-6186608	600146	-3282949
	-328	560779	-1380990	2556192	2152420	-763978	250697	702181	-500625
	-327	112787	-820925	10951.7	32136450	-696248	1693599	564043	888168
	-326	1172628	1294622	486204	13694920	-1629389	3421043	1398058	958716
	-325	11845.1	-534080	-74834.5	917497	-246047	-6977214	768015	791309
	-324	-5978807	-78687.5	1223129	-11000000	1176804	-2044803	930639	44718.3
	-323	2883706	1102712	1590526	-5889481	670860	-485518	805815	690044
	-322	4859710	2888885	-1192567	12314680	-1133034	610050	-1235353	-8289524
	-321	1028337	-1400343	1274082	-1121634	-777365	-698060	289136	-3388726
	-320	-1957685	1936042	-1031323	9199511	184610	-2745241	403038	805450
	-319	-2962882	-1173029	-248490	4771788	517727	155405	-913759	-2498928
	-318	2464304	69012.4	-1392046	4583648	-287131	-2125526	2770703	-6176658
	-317	-232968	368184	2043432	6248405	83064.1	2191623	-8022268	-1256489
	-316	1948288	891568	2560149	25527310	-499964	-94779.4	6750139	-2271220
	-315	2963272	-69567.6	1081495	-3664751	-224720	720994	-14000000	5830395
	-314	-396010	-1292177	56361.2	136435	1405858	842273	15118860	1214843
	-313	1849209	-253695	1336256	3569297	-485288	2914834	6993251	-2640332
	-312	783687	1132012	1972087	30852110	2656559	-2319651	21664810	1424891
	-311	-1516605	1369321	2349592	1188595	2809262	415681	-2765371	-21655.9
	-310	-537754	1041887	854856	-1358076	-100823	-466896	-205514	192910
	-309	609737	131028	1788115	1659875	-1069019	170984	2192545	-27109.6
	-308	1832915	1866945	349858	-2251109	4078243	-56396.9	-23000000	-914161
	-307	5668645	866079	-301763	-1332308	727588	-2866479	153053	-42736.3
	-306	-11041600	-1364550	1053502	-94690.2	-1972757	-1834386	1769142	-9411.95
	-305	-3395729	1045353	-968966	1982922	1803463	911120	8530475	1190601
	-304	1324043	2487606	996108	1848972	973605	-380209	-616229	301520
	-303	1870926	1208222	1525445	213156	-77860.6	690631	2016350	-1159658
	-302	-1641959	-1242746	1865148	1528961	-14275.9	95118.5	-1433604	-172915
	-301	670530	625005	1340868	3491492	-1107365	-87407.3	-2491896	-64618.6
	-300	771289	-8573.01	1176016	458244	3301550	-185084	-8706692	-148248
	-299	670468	-639809	-480125	-1834672	1224190	-13000000	-4728568	-354586
	-298	743967	608136	345505	-830273	769661	-4430947	785227	-1757542
	-297	-1268169	-897002	-367008	-1370442	-903737	-3036583	24285150	442510
	-296	-1502039	259630	2097905	1070051	-89158.1	1298082	9979369	-488129
	-295	-40435.8	993409	266664	1041013	-289934	-1365079	10895060	-987207
	-294	-326541	319514	1585441	-136082	447420	1118167	-1633283	931397
	-293	513034	66430.5	2392924	-496253	375582	-43000000	2550186	2342869
	-292	1103057	562804	2298214	-938473	-235380	9422740	3038454	-6122388
	-291	35955.4	825540	3545372	-569137	-707924	1701122	1349827	-2515686
	-290	593301	489222	-703396	494623	-446114	240611	2762034	-4343654
	-289	2146528	2939203	-179495	-449177	551828	1743514	-5690751	-1389951
	-288	-505615	-984557	-625467	3303517	-340474	317572	7672514	1384154
	-287	-918546	1127781	-1045464	-2070437	-324017	1417700	-5553868	-2539931
	-286	870029	-1531513	-1148335	1016408	2298501	1567590	-1966294	749014
	-285	-884900	-2319438	-917206	1190886	1204432	337375	539732	889878
	-284	-615466	-1601387	-489926	-863093	1782764	-733013	-367312	3157766
	-283	-1013435	1032563	-196848	-1106490	544336	-164104	5961338	-1454632
	-282	1072777	431717	1680284	1882451	2266554	998388	-1910210	1635584
	-281	-616864	-469200	2165746	-1191400	1555128	1704296	2791618	1709733
	-280	-1960996	2604221	437480	587734	1705471	627380	1936043	-128420
	-279	2833128	-1256042	319937	-769390	1211533	881843	-2167381	-193882
	-278	-825532	-897608	-3449.18	-409933	208861	-1217772	3308631	567070
	-277	45291.9	800247	823913	2193617	-868470	-1895405	5336204	-633766
	-276	573166	1211401	-334982	-1129647	-782178	-2149248	-3269714	801583
	-275	2715945	545110	-466311	-1169207	1401258	-304672	-160233	-693499
	-274	-379927	-132969	-932468	637836	-520979	-2503499	22399.2	1161187
	-273	617532	-537490	833048	-3183341	-272680	-291303	-62855.5	1906816
	-272	1563963	1939631	537080	-72300.9	-858841	-658755	3265250	936339
	-271	147495	1753478	1571392	223148	-618857	-268602	-484209	2188978
	-270	1900687	-658266	2082036	-245156	254131	1479083	-749753	-1203424
	-269	382392	1205593	1972495	-197590	2697638	1171194	-2482536	-1637638
	-268	2671608	-3938970	-26274.3	2124356	687814	-23540.3	-125151	773081
	-267	-812758	1419267	-1408688	1650469	1834919	722882	729636	-1594522
	-266	-1735610	207625	-209221	-2410931	-823443	-122940	-158920	-1026945
	-265	782094	7008310	1095618	224269	-734952	782522	1012400	697912
	-264	-1024636	-2138818	3336843	-1182245	9212.05	787737	-443.238	-781778
	-263	120686	2953256	163765	1163512	378349	1315466	239580	814250
	-262	-556535	-122834	879793	1377428	-1581775	1202629	211892	465786
	-261	2177291	-1074286	-780371	-215127	-805486	-366509	-442283	1185637
	-260	-1744106	-383779	2493111	-457949	2311969	-719311	163382	267389
	-259	310672	630486	1471277	-1271740	112467	1320480	131189	-953170
	-258	-2575739	1885523	1851608	-812254	-219046	867585	-1476306	1701187
	-257	-1981626	-1742292	-1124082	-2289043	836338	-1052026	-1995462	-45201.5
	-256	-158550	574326	-310909	-1322147	-1315854	126234	-772818	-2061619
	-255	-1535382	649166	1452526	-1361480	-806796	1312024	2396984	967297
	-254	390989	-482459	-708800	-1769713	-11000000	766259	900076	855285
	-253	109278	282975	1096421	2215426	-2999775	959206	-440574	-723567
	-252	394455	816433	-897272	-24704.1	66526.1	691352	513234	-1325563
	-251	-1913703	1391243	-125759	901451	406502	2430113	-590746	939105
	-250	1217811	438808	1457551	-654412	4495167	-1486968	-1872261	-1329823
	-249	195442	2332841	1473061	-978677	1170862	528081	875486	-3223393
	-248	1167053	446115	682208	-455035	-216277	-2739239	-1215925	1113763
	-247	-619967	2065377	542895	-456306	279498	1167361	353665	-2348226
	-246	304543	74420.1	877440	-471625	-415400	-1366549	-3711305	113234
	-245	936373	-1156011	1240455	-1808020	-560591	363748	-76397	1611040
	-244	599211	-1205442	-367082	-724177	477638	999320	1575315	-1650572
	-243	1828338	-744150	88442.9	-920030	500322	599193	440837	-806003
	-242	-116627	-262065	-322462	-903655	174262	-271498	857266	1558041
	-241	-1656578	-2510551	1100541	-1019482	-3304839	-551468	-40070.3	1348448
	-240	2460413	150515	-1542144	-1150418	-3698130	1540436	1282433	-703788
	-239	-67697.1	-1262867	1844812	-947728	15094900	-1420941	1069769	101422
	-238	918894	-1207310	1184689	-480153	-15000000	2190478	-829057	985452
	-237	3229685	1463704	1330192	797362	13674190	1717987	-743307	31005.7
	-236	-2566686	-395170	775276	-2077357	-9997695	2641704	387210	-687080
	-235	-417741	1645794	500845	973696	13513360	1743744	851744	1241425
	-234	783388	270950	-573027	-788964	784535	-563744	-352532	-1214524
	-233	286617	-424428	1748200	-1601579	202700	1595685	-1455575	2686008
	-232	973392	252807	2210714	-1147083	856197	155967	-1113799	-995521
	-231	2923150	799750	-1837570	506834	247730	-206858	1525339	838584
	-230	3569183	-938236	1386197	1473412	-8470621	-530205	-2907173	-234920
	-229	-602484	-197631	247638	-634398	1804526	-107486	-364026	697840
	-228	1938000	488375	-1352185	-360408	1120826	1555206	-144101	372652
	-227	-370811	-273519	-2661856	534484	-453660	-1338090	633530	216098
	-226	983992	-1880282	1028310	888129	740625	-185364	4963433	510732
	-225	977186	1120974	-717596	288582	179567	-661626	1526042	1622379
	-224	-8654187	975733	1607836	2550201	2295206	-1783922	1554618	2025532
	-223	3102635	438717	-1963100	-928459	481874	-407563	733762	89024.8
	-222	-4084478	1159456	2450331	-889694	275960	1532625	2201472	-1559190
	-221	2762870	-396261	767363	-562415	1640700	-615901	907522	936642
	-220	1651068	-5650679	649597	-1122787	-831207	1727765	1243810	-3424430
	-219	-188407	1148064	1737174	-1037165	2409030	-1884127	381424	-1695874
	-218	944609	1516037	603358	575322	-3288668	-101724	-1863269	-3298039
	-217	1333342	1346571	748635	-850146	-1935396	-1412161	407593	1021181
	-216	1044323	-2424237	631450	-285154	125990	-506455	-510355	1707924
	-215	278155	302168	1720159	465206	14662880	469357	2072207	1644961
	-214	-1400891	1495040	677493	397324	-5148209	-1028251	-1233342	141621
	-213	-1702517	-1389283	2239265	-1308704	-502528	-725363	704132	-1838845
	-212	440154	310348	683974	-616541	2339288	520093	-123158	-565358
	-211	847675	455220	1965006	-165782	2074604	115826	4277921	532738
	-210	-710571	826089	1136261	590200	-100194	-9542913	-369631	-1543846
	-209	-69149.6	1406207	2223485	-335.832	-267575	2855186	-549275	7211.98
	-208	-67948.3	-3833447	-325724	-1948775	-1086639	1482044	-13000000	-2441807
	-207	1367060	-211846	1413191	-1156039	82517.3	1039112	1859937	-1013402
	-206	1280872	632438	859929	187757	-1251170	2089263	939730	1740135
	-205	2399993	583071	-442238	-881295	-403067	667702	361863	6774083
	-204	-2934348	-2355569	-2534040	1257798	-670326	636796	94718.5	-1043560
	-203	293980	-673978	-267514	1823098	1500226	34928	950939	-206893
	-202	1848000	-300070	-583069	539672	478066	1446978	-820974	-711023
	-201	1027347	211760	328377	-233064	-51835.8	-1260055	666169	2296492
	-200	-393889	2052126	-960133	1626532	1201020	-897793	202594	311094
	-199	253425	453925	7799424	94436.5	1591561	1964534	-220659	-543545
	-198	297074	1604559	3120376	-1702674	-269876	-750873	1387762	890642
	-197	-706889	-905398	-334459	848505	-574344	508415	712026	198550
	-196	2301607	1291447	-1469341	1659761	1093626	-292703	-1119634	-331586
	-195	1573932	836090	-4546332	1530079	-2567638	455781	1431655	388806
	-194	-1629409	1320668	5966149	435228	1121016	261932	2931234	-1216351
	-193	3365991	351986	4033529	-1134733	-179151	-241861	-1895789	-437004
	-192	-42960.3	2400267	2308895	-691313	1197359	-69907	304072	254507
	-191	4024124	2405141	118729	-1408094	824484	-1112354	-386054	1391513
	-190	-1895679	1664899	-718280	-397264	2578452	-247990	-1095854	2212970
	-189	-137462	1873984	-3691901	-1170219	906803	-1185733	840808	1285798
	-188	-77090.2	933017	-1586125	-2734518	-2045186	-12238	-763041	553433
	-187	-448855	-7627.05	-800920	778271	-29782.2	715535	-1139438	135712
	-186	-131180	-419402	-1636174	-21750.3	482602	-103126	-431374	-184466
	-185	-226090	3852561	-2628334	434656	2177371	-744123	-311729	953180
	-184	-61325.6	1992783	-1783293	1470586	206860	828564	-8690.65	-1700931
	-183	30891.2	233051	599815	163392	749090	362405	3107433	56340.5
	-182	2346569	-568798	-362089	1292058	919620	-3509637	65482.3	-448126
	-181	-2459632	1233190	2292772	-1471149	-1003954	1142830	1939340	699087
	-180	-236744	-1037458	-167354	-63401	295953	4188761	-134356	-2650837
	-179	1823287	-1333011	2128880	-1162523	2255817	-1453414	564794	-11000000
	-178	214635	-958250	255672	-329949	295800	-1779497	-1105942	-1422258
	-177	491273	-1034590	1100540	-622762	48798.5	509533	-390002	951778
	-176	1186460	2641421	71734.8	1943151	149560	-359692	2389546	-829756
	-175	-794055	773539	177289	-725338	-725619	2438973	67968.3	-214703
	-174	-2921118	714857	23211.7	-3325057	-814581	-458304	-1267243	389911
	-173	-327075	-953397	-510838	3573882	1868049	-1613953	-547486	-148134
	-172	625438	-428154	-58077.1	-1997060	104714	1926487	-2404374	1342013
	-171	2090203	302641	835372	14009.9	-170615	-103855	-1005335	-3982381
	-170	718506	237304	-1409352	183183	268207	-1525228	-876050	12849880
	-169	383513	1525221	1192964	-440199	-881957	338334	-188020	-1410022
	-168	921062	2687854	-1659964	420328	1558264	700101	985242	2752857
	-167	1129421	-2552756	-339023	897993	1442638	1386993	1098865	-1104817
	-166	2323724	122907	-676169	-250975	779377	-306339	1703160	1285595
	-165	466331	2405472	-8813.1	-2047289	1883011	-13643.5	-421774	1239178
	-164	-1386293	-562380	578051	-362619	-438975	408236	762450	-782684
	-163	1628147	-2455681	1918211	-1685580	265424	2168071	-654201	-2957503
	-162	738088	-1265257	-1066460	512620	-618494	-1042530	-98641	-287995
	-161	1318270	1066436	746338	321850	1744233	-1668861	2560670	1561197
	-160	441234	53529.7	2392704	-339601	-392125	-54979.9	897114	-846702
	-159	-655613	-362719	-1747087	-390225	1898886	-1419566	-22733.2	-299495
	-158	2319343	1404878	-413401	-773963	863811	2136251	1469129	1636589
	-157	-288543	-4381388	1440447	1470438	-499139	-1779119	804147	-234376
	-156	-1562954	4781239	2049057	103030	-40847.8	-331325	623922	2004975
	-155	-835626	-8141738	435419	523982	1562053	572780	1582867	728907
	-154	1839717	-1675129	2366708	1011713	783857	1382817	-465151	2317616
	-153	826216	278372	-1476679	1361329	-1374123	566116	-606751	1216455
	-152	578100	-1430110	200159	1555333	306570	-2326989	1112632	-152047
	-151	1310730	258417	-682845	470557	-211046	-874827	-812711	-7800210
	-150	1477189	1893791	-151109	1275990	3920877	2642943	699408	14601.2
	-149	3055868	1834201	-1153040	-432993	-542544	-1099629	1702456	-690928
	-148	1362779	2133140	-1975676	1118255	1995596	3502843	-1118834	1189776
	-147	-674927	-236825	-1696991	1030637	629279	-957301	1769095	977454
	-146	-457101	2229161	4177629	792095	-229375	-717746	194911	501772
	-145	253536	-993377	1439829	-551665	529260	2326562	196473	-800843
	-144	-195298	2013240	-1647856	1098285	910932	1221026	159078	411732
	-143	597097	-2020484	642088	-1039006	-1341301	2177225	1170223	-215698
	-142	2618960	-558222	3396273	2521029	2609265	2352487	3057777	265489
	-141	-2087289	2898970	1669926	272600	664383	1501810	-5305890	2132236
	-140	1946744	-6584673	1289662	-855982	-1627053	85653.6	4709308	-691885
	-139	1855338	4137432	-761365	-215324	2383508	386954	694321	-835615
	-138	-1487131	2907657	-3058131	-71881	782012	781036	1404266	-772689
	-137	197947	-1787775	1175129	-544609	-1152343	-2036618	-1460598	1241478
	-136	2716531	-3754055	480215	2063024	-183299	1516359	1064845	-3152622
	-135	-971917	-1433066	97203	-1707620	312981	-1142794	2014808	-73496.8
	-134	1450079	-225847	596105	-1324200	-381884	262866	79448.3	-3170567
	-133	661949	11214220	2739752	121762	1232009	1282182	137966	1153239
	-132	2749.07	-289159	703430	607777	855328	-134934	-1869098	1353523
	-131	2966130	-2306474	-1823250	1470174	-2034035	2756477	600457	1774371
	-130	4647589	761196	-758033	509077	1050518	4730323	-13000000	885679
	-129	1633616	-2008257	-1263841	-213682	-668589	573928	-4020028	-252926
	-128	2413414	-1783964	87511.7	-47963.7	1959745	1403280	1221003	-1415979
	-127	137511	-1747751	2020415	-1371563	944435	1072850	-3080061	807812
	-126	243618	1103683	1413485	1662131	-1989022	452378	392528	1589539
	-125	-1096416	-1647539	1189159	-849549	-939225	1576517	-2632149	2126414
	-124	1454403	-1330518	1075063	849155	-152028	788763	-285243	372553
	-123	-250705	-3641491	1143137	1535897	-1299929	-1286167	41920.3	-692993
	-122	952412	-2624893	-462353	542396	106107	-276651	2386620	2037057
	-121	591123	279250	-1393317	-866180	-2571021	359358	1208312	179482
	-120	-309122	4815748	2608205	1020595	124701	-3231950	-2039656	-877665
	-119	-515167	-191687	-400547	208662	2812725	-720508	509587	-2279272
	-118	-33025	2480041	-92094.4	-293247	492544	1194046	-87311.8	-1875070
	-117	1503604	-1272652	1212272	-446855	-210451	2701173	-298395	197441
	-116	1579918	-1208302	968164	362567	1313576	551734	542068	-115200
	-115	-2636635	917669	-757600	954000	1305218	1240416	1264931	-852869
	-114	-515501	-2352758	1776063	-2881594	2891593	2699885	34065.1	771150
	-113	-79303	1130634	681778	-1564407	236025	380417	390990	-693115
	-112	-1006475	484554	1355214	320967	337157	-129422	-2491141	-793934
	-111	1190050	5036321	-453769	-2816370	-368092	118735	-382240	-1162519
	-110	-370105	2549952	-705132	1698612	301186	-368659	1141130	2679638
	-109	-631468	-985398	2190026	-1058944	328014	-1503008	-397713	-13368.5
	-108	1852103	1868399	4115388	352978	-1479504	875524	-1138779	439890
	-107	137434	-1034391	821361	1316281	308816	-146785	-716497	-443525
	-106	-996887	-2496558	-364117	1013463	1261817	1480822	1213389	2033658
	-105	-966672	1704241	28071.4	1032943	677268	505587	1854498	-1410375
	-104	-1016207	-3608320	-1393834	624865	-10139.8	1165541	-1842469	-290515
	-103	912602	-424932	807028	439606	718700	2884.96	77790	-2365186
	-102	1794701	1117590	957266	-902677	-2519590	1455180	2488261	1046713
	-101	406520	261688	1671715	-172340	2310835	-1601176	419990	359693
	-100	-1493960	-764906	-1744267	776330	517864	1600251	1464505	3080049
	-99	-324886	2956908	1643771	-1347093	-901785	1469656	-212496	-310099
	-98	1559378	742247	-739341	1490350	488917	-2733755	2098782	-1021059
	-97	-1092901	-292588	258812	1200499	1272162	2147934	1263166	1142091
	-96	-372240	838242	-754835	-832834	-2549559	2462776	2978654	1150505
	-95	-280802	-103503	1678324	800598	-1113537	-1264662	-2131667	-464435
	-94	-1004335	-440636	-745927	402260	-1630420	-1527512	4878970	50735.9
	-93	1504858	1912727	781676	906805	197444	-1398747	1181151	-2180193
	-92	1035590	-2642321	1831053	1750474	2025892	1289775	1549054	2465592
	-91	-1978503	-975977	2966534	744027	1957299	-925650	3566726	-799398
	-90	-5479.96	71440.9	2534015	1024929	4393.26	15918.2	5318187	2047332
	-89	-1298431	-228708	2636337	711719	1149660	37923.2	2922851	1622759
	-88	285103	361209	704146	668259	1919472	-1464191	4152490	5192022
	-87	-1839326	1270883	2526901	1878768	2435210	-668284	3864833	635216
	-86	2581215	2927060	3062430	-516702	3147983	6881300	7680753	3628899
	-85	79468.1	1147799	5380056	-12724.6	5039332	-283425	4121843	4933731
	-84	-224445	-1197194	2851972	1440644	4488855	1829673	5706557	1096207
	-83	595650	1695897	3182423	-340274	3934291	792958	3313981	3779219
	-82	-3200884	-471284	5464337	761199	3475975	861901	2518955	4886333
	-81	880796	-158101	4156882	-282371	1703525	1213257	1489834	5585479
	-80	-60552.6	971009	3877753	32557.7	5827484	116181	6027722	3928036
	-79	467574	797966	5721023	29513.2	6102739	1549062	8580368	7825589
	-78	870079	883973	4868678	593376	5510731	165150	4233768	5028711
	-77	1574535	997701	5149772	1238464	5513259	-1057676	6569936	4205105
	-76	1179775	-232670	4154466	623821	5151028	1434201	6342055	4084153
	-75	579583	83947	4056083	2074249	5987809	1305009	8535864	6909558
	-74	-932825	1094884	7465874	752218	8473317	1574976	7867041	6505977
	-73	2070349	135897	6132877	1625399	5598419	438390	8066661	3190856
	-72	963983	182012	7656428	2698735	5347648	731856	8623201	7023154
	-71	286439	-2585165	7755979	2389904	5944219	-820856	8129612	6144608
	-70	789514	473701	5636639	2780890	9251558	2502253	7146521	7337756
	-69	1413779	5029436	10706220	5394471	9600707	-174906	10443210	6060210
	-68	-887011	675350	10799180	3005845	8819439	2717110	11047310	6504288
	-67	1427988	-12000000	10923750	4942460	8519134	3923288	9844840	10229000
	-66	-374684	1379113	10751780	6094264	6584318	7219631	12991960	10938950
	-65	-1118810	3923459	11866010	5550709	9610496	-1051461	12578760	8928542
	-64	2850684	3720348	12515690	8044170	9855312	6591231	14055370	8647495
	-63	1588524	8676397	12804530	8401350	9116459	5359256	17333120	8399394
	-62	2136447	1264500	9447646	6993618	9436783	4135528	30793360	10117710
	-61	3394750	2573627	14480550	5962591	10349470	4249580	52352750	8876017
	-60	1812981	7792876	11844840	6196646	11050820	5274997	70254640	13209670
	-59	4375025	7730429	12265330	4689944	12201460	4301667	77513360	13285430
	-58	2598916	6788297	10156010	5850575	17805680	6308786	71327030	16989180
	-57	6688077	8441936	15029350	9679218	34468950	4905938	57590060	33147660
	-56	3275433	4903158	12890940	5080692	55247910	5596090	34413200	55707220
	-55	6521022	170035	12397200	5795724	71052210	7729577	18070640	77418860
	-54	5387829	4276470	12873240	6946264	72623880	5589015	14009250	85369540
	-53	8193638	2412501	14462300	9003995	51686020	5162651	10802080	67741900
	-52	5373138	7207969	15253260	6412789	30540410	7542483	11032140	46016460
	-51	4921519	7589751	17507520	10858370	13658130	8697969	7877936	24458410
	-50	3698711	6575739	18647060	9365621	9483594	5077479	4284460	14007100
	-49	7766683	8340517	22322220	6710899	9414747	6545322	2867526	11725370
	-48	7137420	7441848	24873420	10562770	8273678	12245000	6686434	9146542
	-47	9750867	7460920	39211530	13078180	8032426	8369278	6031596	6715016
	-46	8574891	5830240	58985660	14294040	4628928	8088551	10801110	4076425
	-45	6704022	10722610	73230500	27736640	2473731	9460868	29618090	3208487
	-44	8372096	8452315	70678760	51351300	5384922	5577099	32890470	7530030
	-43	8778101	9463295	52982340	65817420	2627816	12345550	36632520	23298750
	-42	7887890	13992270	27345620	70451710	7816790	11078010	39698130	21524800
	-41	8710307	12893720	15583970	49483470	19467250	13600460	48529010	38400780
	-40	12008950	16792520	16129720	28642270	31300160	32036370	34373410	41575880
	-39	10992530	31645390	9924509	13130180	27088890	48340510	32211840	50260420
	-38	11641300	57806780	9475276	14659090	23131500	59400360	38013380	63123820
	-37	13331590	65656910	8373257	7483176	25264020	70522000	57650460	79779790
	-36	17725630	73731930	7401680	9827827	41119480	47968660	45389410	90677920
	-35	24131120	72908750	13140790	8264670	35176030	26508340	22524890	70709110
	-34	43711330	64121480	21919670	4284964	38988930	19061770	4213865	52641170
	-33	62568430	50670360	16562150	8161744	18463190	12263710	1197052	48756010
	-32	68163240	38841850	21023040	18828550	14018670	13434910	579458	32844110
	-31	47869760	26358010	41098650	18685940	1786093	10816490	1028729	11739590
	-30	26128840	25534710	49407620	26874080	-3828323	4998462	7991058	3195658
	-29	16794580	26088960	37576600	21590270	-881174	4876742	-3716721	1266037
	-28	15701680	31652570	50106620	25408520	2065746	6470552	1784780	1131372
	-27	14057310	25081250	79034340	32120420	-4218829	13811550	1845139	-534994
	-26	13456570	12986120	53166270	45616870	2009965	20707370	-925691	2313530
	-25	10486530	4804066	60446240	56644200	2129611	23367980	287505	-3943213
	-24	8661899	4511174	56523160	44570790	-1530364	33959550	6430577	-2538148
	-23	12988540	3024711	39937800	42202420	-4261706	45220580	-3365311	-8010041
	-22	15037870	-12000000	11769810	40342580	4111826	40670920	5822672	6449584
	-21	16026640	474346	2791754	46999330	-6003250	46290660	1255530	5446788
	-20	20092700	-3696644	1453953	16410850	2083111	52362260	1075771	-5532355
	-19	35362360	830220	1003364	4111821	-8704067	50618570	2058226	3295321
	-18	43552580	-2203386	2687859	44471.1	-3692024	49359010	3113244	7313866
	-17	37463420	92441.8	953328	3030731	-9158839	45405410	-7509091	2433910
	-16	56952050	184837	-6189334	4845638	7829577	28916000	203895	-898254
	-15	73876390	2180495	-1660207	2308447	-5068708	17955120	359566	1317195
	-14	52145980	199937	3721253	5629204	-7902900	3167163	2067709	5217827
	-13	34702460	-2771908	165000000	-67000000	-3070662	643234	666111	-2783106
	-12	17497970	966787	182000000	-15000000	3090843	-610874	-198377	3131006
	-11	9932484	1251932	119000000	5700616	1022576	1164154	2180405	-410719
	-10	3792749	-1288177	85282750	63616.1	588966	-3342426	1799793	1327789
	-9	1545722	-2534550	132000000	8110898	-5391638	4394774	1638821	3586952
	-8	2756680	-2419563	218000000	12370430	2195908	1342544	-1968046	1749111
	-7	-1469379	1207212	183000000	6135257	-1649758	2363596	-1365863	134049
	-6	-151354	4028535	23552560	11556510	-700845	-33921.3	617616	6674316
	-5	7184794	13102110	258000000	599000000	-552045	2781989	1322753	1905611
	-4	114746000	133000000	120000000	958000000	658532	-1036244	8411199	-2724343
	-3	238137500	191000000	-16000000	1160000000	-1315528	899699	22560130	1957868
	-2	214032700	240000000	-54000000	899000000	-2323744	1102120	28739770	6075690
	-1	198809900	359000000	-48000000	1020000000	1094068	1700895	36496190	1988309
	0	252890800	468000000	190000000	1160000000	2533687	-3714050	28657510	4940681
	1	151677500	330000000	182000000	981000000	17828070	-1024093	32140380	4619309
	2	123542800	172000000	67408020	1110000000	15883340	1347591	43796300	11257350
	3	116239400	99761460	39201230	548000000	29799670	-5685419	36965440	29717800
	4	196645300	103000000	52484710	136000000	34403470	-1931897	17501920	36321930
	5	197742500	69019820	92340680	165000000	27300090	-2740270	14390990	34564460
	6	105601200	62362590	-62000000	337000000	22535720	-9099302	20262020	42716890
	7	35973720	59375400	29414940	419000000	22887500	453636	13525140	37538080
	8	4358459	16517350	112000000	292000000	15833760	351139	10322010	19720420
	9	17918870	2047740	30633360	264000000	25039570	3469456	5616876	19435340
	10	72951200	13282600	-32000000	177000000	28724640	3799183	752874	17892500
	11	39308390	3884679	-34000000	203000000	22644360	11384190	-817109	18702350
	12	105433300		13049630	181000000	10829590	6170202	785250	9111613
	13	192056300		24968540	98056980	1603200	-57539.3	1437142	3985861
	14	197000300		40400900	49846980	2730744	-2863689	873972	5394348
	15	248619000		29462500	21086130	-296151	-1915223	2382523	537920
	16	263635100		23734430	-1138036	4279048	4708933	2006100	-405778
	17	266024400		19727000	35456360	33464.3	-1733114	66030.3	1662331
	18	209517100		19980580	34263360	3526496	30975740	1808905	-851289
	19	227495800		17491930	21895080	2093315	24766350	5768103	-774457
	20	157817700		15061570	11386200	1488715	26342340	2748487	18297.5
	21	185990000		5762558	14778360	395455	30849050	4294432	234142
	22	213982100		-50000000	26803480	-270798	32730940	5911413	45927.6
	23	176371200		-49000000	5322848	1727453	26058580	4949561	1925667
	24	140832500		-44000000	6549174	2453246	28068470	5274878	2847610
	25	54797260		-30000000	-3931018	1889869	27591940	6129962	4449146
	26	44785440		-130000000	421326	3866950	27491690	5192850	2324357
	27	92615260		-200000000	3406895	4303983	25928610	4492508	4296239
	28	67949320		5827513	-886786	4015237	16587150	3358264	3450294
	29	65783580		-10000000	-1321809	3379779	7357223	1788383	5994769
	30	99340670		93992730	4910456	1169738	5853011	5134124	5917635
	31	42834980		7118050	21625220	7429032	1486716	4370358	4551270
	32	1791242		181000000	-4755593	4023265	2056.59	7964029	3206698
	33	54459730		163000000	10430200	3353049	2422799	5046384	5181318
	34	87524280		83839560	8111662	2626188	479002	6036204	3820891
	35	14100060		-44000000	36085170	5978839	228894	6787121	3889936
	36	7831931		-51000000	45749330	3480313	1209637	4884343	2217666
	37	3489625		47013040	49780980	930096	3596385	6986893	6445019
	38	-2362349		-95000000	82939610	3569332	-429622	5825229	3885478
	39	-10139740		104000000	76524920	5818447	595719	4437317	2649091
	40	-9631010		139000000	63991570	5621398	813167	7124348	5284435
	41	67454040		127000000	49930500	5195358	3502016	4542229	7983453
	42	94339380		74520490	34799080	3326271	-459005	6289496	5011126
	43	125944700		93154710	11568440	3144633	5416689	4350740	5824795
	44	209820600		33000080	55734680	5447977	3478224	7118730	6226898
	45	88432140		3128477	68493100	4550484	5765551	12524310	8163928
	46	118244500		2692046	102000000	3559628	4146102	18077990	3683092
	47	73088460		5388857	74951660	6949440	5088027	24670380	3144707
	48	8903767		2439019	34564260	5012268	7619882	28087410	4292204
	49	6465143		3406071	1686909	4695503	1716305	40106110	3443934
	50	-591291		4002403	9835880	4553475	877979	73329720	6932442
	51	7004551		5238570	4197692	8162742	3261151	119000000	7296705
	52	148176800		3452277	8255103	4586524	3435439	144000000	10137160
	53	231194800		2892128	4872143	6539997	1903626	150000000	13706680
	54	116138600		6415773	4942077	6500295	6331703	132000000	20157900
	55	88011180		6780383	47172730	6777014	6556040	87886670	25265570
	56	73376050		6669729	98303730	5708028	2317536	55707310	34833180
	57	30333030		6438174	65193280	5862459	2444721	32150070	48534480
	58	3647776		5466063	83838200	8269112	6221807	22448480	71714150
	59	3388127		5611898	59155560	3559288	3055848	14166180	103000000
	60	3579558		5454270	8105790	6874730	6179104	14986990	127000000
	61	4124401		3604526	5913728	7226860	2230011	11519780	135000000
	62	3130516		5508590	6278400	9332373	3061200	6586189	130000000
	63	3330084		7132872	7318411	9651596	1937843	4920686	92445660
	64	177938		4794759	6525872	14644810	5834188	5253300	64572140
	65	3716299		10709480	3206209	15689120	4900910	4016239	36070010
	66	7068026		15893090	10248860	27897800	2327708	2077817	23495660
	67	51876970		13645340	3137502	34306160	5306410	-156823	16789950
	68	138913400		18738980	10515790	46861690	3219173	3270708	13971930
	69	105287300		25896860	9890926	66694850	2071439	-2600698	12099970
	70	98529910		26644910	2806598	98738300	6445218	5547547	9606792
	71	103132600		37749640	10205250	127000000	6063691	2209618	8848474
	72	177994200		50836420	5791882	141000000	5101591	4713496	4858406
	73	102633600		74048820	5510608	138000000	2513912	-1729800	869244
	74	69523780		104000000	8635475	110000000	6127957	683194	-3653435
	75	28811670		128000000	14213530	69245700	8223780	2961771	447681
	76	3817128		132000000	19633820	35579860	4645063	1962493	2334839
	77	6669802		114000000	23270750	21755680	6847699	-73139.7	-1755125
	78	885618		84128280	28442970	15646290	5760941	-3357369	2107200
	79	7349264		50988200	41197770	15497880	6068404	4266691	-3120448
	80	4917931		30205610	71650560	11383910	4847015	463455	-1727462
	81	4479365		13180090	101000000	9448155	6322469	-5765192	-2179923
	82	4894191		14295940	125000000	2858399	7628500	-6540808
	83	7158184		12599490	136000000	1659572	9170522	2329227
	84	6148718		11565330	130000000	2014167	2076567	1353148
	85	6450662		8676699	99545100	-4301860	6332781	1745667
	86	6311239		9086036	63983710	1858918	6815917	1622578
	87	4932054		12720260	41621920	2949104	6441978	-354201
	88	5574641		5096029	24957070	3562239	7258391	-2248309
	89	10270220		-3149893	16456070	-1636701	11043190	78920.6
	90	18273530		-14000000	18070190	-277753	17721800	-1371104
	91	21178880		1181171	11810300	-1200712	23861300	1354050
	92	29695640		239993	10029640	-3015428	28570570	373276
	93	44853570			7896792	5377934	49494000	1240842
	94	76922460			6023796	-1741122	66943580	7211069
	95	108453300			3120218	-1572964	93276210	2255534
	96	134706000			4202349	-5578356	97329440	-3596715
	97	135039700			-934680	1452527	119000000	-2722052
	98	117450000			5300477	-489520	113000000	4012332
	99	86370500			1064052	317137	73380460	-2720870
	100	48430600				-2451623	40025650	2215346
	101	27958250				2479761	26169230
	102	15220560				720484	18301840
	103	16193920				-990645	13163550
	104					-1888882	13594350
	105					-509079	8569778
	106					15343.6	6744934
	107					1191093	3965140
	108					-4202967	4110446
	109						1329135
	110						-2480136
	111						-3188256
	112						1476298
	113						-5887707
	114						-230881
	115						-1968967
	116						2282658
							-2947231
							-14000000
							8625194
							80895.7
							-1686979
							3455312
							3471464
							395060
							-5329823

[truncated: 8 more sheets: Fig4l, Fig5b, Fig5c, Fig5d, Fig5h, Fig5i, Fig5j, Fig5k]
